# Supplementary material for: Competition between N,C,N-Pincer and N,N-Chelate Ligands in Platinum(II)
Source: Inorg Chem. 2023 Jun 21;62(26):10152–70. doi: 10.1021/acs.inorgchem.3c00694 (PMC11003652; doi:10.1021/acs.inorgchem.3c00694)
Supplement: Supplementary file 2 — ic3c00694_si_002.xyz [file ic3c00694_si_002.xyz]

56
 TS12a-12b (CHCl3)
 Pt                 0.41433500   -0.20730700    0.10659400
 F                 -1.70367900    0.87758200    3.48870900
 F                 -2.04905500   -1.19564000    4.03146700
 F                 -3.74325700    0.15520100    3.74806200
 N                 -1.79702800   -1.21923100   -0.10202300
 N                 -1.53807600   -1.15620800    1.23756400
 N                 -4.74786700    0.09881500   -1.80650200
 N                  1.37047100   -2.01479100    0.01156400
 N                  0.03520000    1.80804600    0.07983000
 C                 -2.58989700   -0.54122100    1.82375500
 C                 -3.56240700   -0.20868700    0.88096200
 H                 -4.52090600    0.26100100    1.03951300
 C                 -3.00727000   -0.64170700   -0.33417900
 C                 -2.52758000   -0.18954700    3.26255200
 C                 -3.54844400   -0.50871200   -1.68998600
 C                 -2.83451200   -0.97859300   -2.80740100
 H                 -1.87316700   -1.45913200   -2.66546200
 C                 -3.38282300   -0.81264600   -4.07413400
 H                 -2.84956100   -1.16644000   -4.95200800
 C                 -4.62530600   -0.18704500   -4.19903500
 H                 -5.09109700   -0.03716700   -5.16759900
 C                 -5.25943800    0.24583300   -3.03434000
 H                 -6.22890200    0.73831700   -3.09050600
 C                  2.19513500    0.42939400   -0.21683400
 C                  3.22087000   -0.53398500   -0.34419800
 C                  4.53885800   -0.06697300   -0.55687400
 C                  5.74769800   -0.95751800   -0.70072300
 H                  6.65112900   -0.35942900   -0.84215500
 H                  5.65768200   -1.62865300   -1.56240100
 H                  5.89859800   -1.57933000    0.18904300
 C                  4.73347200    1.32000200   -0.63025500
 H                  5.74722100    1.67543400   -0.79151100
 C                  3.72251100    2.28350500   -0.50717700
 C                  4.11625300    3.73621300   -0.60381200
 H                  5.19401700    3.83262900   -0.75675000
 H                  3.86164100    4.28571900    0.30953700
 H                  3.61791000    4.23681600   -1.44166500
 C                  2.40198900    1.82287500   -0.29388200
 C                  2.72911800   -1.92024000   -0.22106900
 C                  3.47126800   -3.10352400   -0.31630400
 H                  4.53176500   -3.06376600   -0.50435100
 C                  2.85007600   -4.34139300   -0.17292200
 H                  3.43907300   -5.25006800   -0.24854600
 C                  1.47973800   -4.40259400    0.06624000
 H                  0.95874800   -5.34542600    0.18569900
 C                  0.77340700   -3.21037000    0.15058400
 H                 -0.29392900   -3.18058800    0.33042600
 C                  1.15556300    2.59245400   -0.12774900
 C                  1.00069800    3.98334000   -0.16396500
 H                  1.85687500    4.61771400   -0.32592500
 C                 -0.25371500    4.56216700    0.00649000
 H                 -0.35727000    5.64221100   -0.02423100
 C                 -1.36374100    3.74792100    0.21295500
 H                 -2.35938200    4.15388800    0.34885700
 C                 -1.17380800    2.37346700    0.24170400
 H                 -1.99986800    1.69100000    0.39609100
56
 12a (CHCl3)
 Pt                 0.55862000   -0.00582700   -0.07298000
 F                 -0.54027700    1.76255200    2.59852600
 F                 -0.56862300   -0.35547000    3.07231100
 F                 -2.17526800    0.93805500    3.78408400
 N                 -2.47740400   -0.07112600   -0.62624100
 N                 -1.54394900    0.14656700    0.31786400
 N                 -6.08459900    0.05265700   -0.09360400
 N                  0.74831400   -2.03580700    0.07149100
 N                  0.98841000    1.97401400   -0.34182800
 C                 -2.16009500    0.42438300    1.49932800
 C                 -3.53656500    0.39008600    1.32716200
 H                 -4.30837400    0.56264000    2.06032500
 C                 -3.68808600    0.07297500   -0.03630400
 C                 -1.37325100    0.69013000    2.72646600
 C                 -4.93720600   -0.09747500   -0.78819700
 C                 -4.92977300   -0.40239100   -2.16129400
 H                 -3.98382700   -0.51191800   -2.67925500
 C                 -6.14177500   -0.55522300   -2.82427500
 H                 -6.15966300   -0.79051800   -3.88477500
 C                 -7.33147000   -0.40122800   -2.10855800
 H                 -8.30004600   -0.51153400   -2.58534500
 C                 -7.24100500   -0.09813600   -0.75021100
 H                 -8.14535500    0.03051800   -0.15732700
 C                  2.46587500   -0.15030000   -0.37491600
 C                  3.04224600   -1.43499700   -0.33631700
 C                  4.43981800   -1.53959800   -0.53050200
 C                  5.21228400   -2.83472900   -0.51907700
 H                  6.27636900   -2.65058200   -0.68649300
 H                  4.86743600   -3.51799300   -1.30359300
 H                  5.11384400   -3.35583900    0.44006500
 C                  5.15146500   -0.34966200   -0.74615900
 H                  6.22484300   -0.42943000   -0.89526500
 C                  4.58874100    0.93528600   -0.78183500
 C                  5.51008600    2.10555300   -1.01824300
 H                  6.54313000    1.76674800   -1.12884400
 H                  5.48299100    2.81614900   -0.18424200
 H                  5.24300400    2.65368700   -1.92900400
 C                  3.19078500    1.03822900   -0.58926100
 C                  2.04369400   -2.49843100   -0.08453900
 C                  2.27026900   -3.87632200    0.00274600
 H                  3.26795600   -4.26808500   -0.11360300
 C                  1.21532500   -4.75597500    0.23590000
 H                  1.40934900   -5.82202500    0.30085400
 C                 -0.07758300   -4.26095500    0.37910000
 H                 -0.92629600   -4.91127600    0.55608900
 C                 -0.26783700   -2.88826400    0.28856100
 H                 -1.24800500   -2.43649600    0.38157100
 C                  2.32708900    2.24032400   -0.57226000
 C                  2.71436400    3.57092300   -0.76547000
 H                  3.74948900    3.81202800   -0.94645900
 C                  1.77244100    4.59682600   -0.72961300
 H                  2.09032600    5.62364100   -0.88103800
 C                  0.43241100    4.29624400   -0.50328500
 H                 -0.33208900    5.06388500   -0.47184100
 C                  0.08215000    2.96592200   -0.31417400
 H                 -0.94168500    2.66134200   -0.13609800
56
 12b (CHCl3)
 Pt                 0.34717100   -0.22313100    0.14458400
 F                 -4.76758400   -1.44084300    2.62797900
 F                 -4.76401100   -2.87607700    1.00217100
 F                 -6.08273300   -1.13881700    0.91626400
 N                 -1.79232100   -0.20321600   -0.00693400
 N                 -2.49615800   -1.08297300    0.73557500
 N                 -2.93459300    2.87538600   -1.50207700
 N                  0.68005400   -2.13070500   -0.52255700
 N                  0.65848900    1.66961000    0.87413900
 C                 -3.79322200   -0.76044200    0.57738900
 C                 -3.95266000    0.34367400   -0.26390600
 H                 -4.86269800    0.82749500   -0.58258400
 C                 -2.64397100    0.66632900   -0.63221600
 C                 -4.84157000   -1.54742700    1.27517300
 C                 -2.18769700    1.75031700   -1.51437100
 C                 -1.04163400    1.62669000   -2.31939600
 H                 -0.48684500    0.69546700   -2.33450600
 C                 -0.63745800    2.71119900   -3.09254800
 H                  0.24971400    2.63792300   -3.71516900
 C                 -1.39670700    3.88129900   -3.06594500
 H                 -1.12096400    4.75123700   -3.65306400
 C                 -2.54082700    3.90030200   -2.26688700
 H                 -3.16985700    4.78828400   -2.23360900
 C                  2.28278600   -0.24890500    0.24991700
 C                  2.94937000   -1.42678600   -0.14354700
 C                  4.36283100   -1.44393200   -0.07549200
 C                  5.22681600   -2.62269500   -0.44838300
 H                  6.28344000   -2.38953000   -0.29589500
 H                  5.09927600   -2.90248600   -1.50050600
 H                  4.99190800   -3.50415800    0.15899800
 C                  5.00111200   -0.27896300    0.37620300
 H                  6.08617900   -0.29336400    0.43389900
 C                  4.34999400    0.90293000    0.75968600
 C                  5.19895000    2.05897200    1.22606200
 H                  6.25706200    1.78623100    1.22282500
 H                  4.93865400    2.36507700    2.24553700
 H                  5.08271100    2.93528600    0.57796000
 C                  2.93685300    0.91975100    0.68765100
 C                  2.01629300   -2.48810900   -0.58183900
 C                  2.34027000   -3.77089300   -1.03742700
 H                  3.37192000   -4.07785600   -1.09751700
 C                  1.34067100   -4.66437500   -1.41561000
 H                  1.61034700   -5.65556100   -1.76659500
 C                  0.00595500   -4.27913700   -1.33521700
 H                 -0.80312800   -4.94499100   -1.61200900
 C                 -0.28198400   -2.99850300   -0.88126200
 H                 -1.29895400   -2.64076200   -0.77827800
 C                  1.99265600    2.00679000    1.02537600
 C                  2.30648700    3.29651100    1.46929700
 H                  3.33693800    3.59322600    1.57941200
 C                  1.29876700    4.20872900    1.77307400
 H                  1.56039800    5.20520100    2.11500300
 C                 -0.03398000    3.83083100    1.64147600
 H                 -0.85054000    4.50345700    1.87627900
 C                 -0.30955200    2.54773400    1.18848700
 H                 -1.32555300    2.19757900    1.06308300
47
 7-S0 (Ch2Cl2)
 N                 -1.24835700   -0.74726500   -0.52079800
 C                 -3.41725100   -0.79214100   -0.37228400
 N                 -5.79948700   -1.06614700   -0.47051300
 N                  0.44840200    1.95032300   -0.22604400
 N                  1.70110500   -1.92110200    0.07943700
 C                  2.56020200    0.51260300    0.14985200
 C                  2.81767700    1.89116100    0.14795900
 C                  1.60326700    2.69381900   -0.06782900
 C                 -0.72864500    2.57212200   -0.42089900
 H                 -1.59192000    1.92210200   -0.50816100
 C                 -0.83120500    3.95749600   -0.47872400
 H                 -1.80165000    4.41402700   -0.63622700
 C                  0.32368600    4.72414600   -0.33008400
 H                  0.27655600    5.80768300   -0.37258000
 C                  1.54391800    4.08608700   -0.12181300
 H                  2.45563100    4.65961200    0.00017800
 C                  4.13710200    2.32770200    0.33433100
 C                  5.15480900    1.37979000    0.51021700
 H                  6.17533600    1.72134300    0.65293400
 C                  4.89106300    0.00333900    0.50441500
 C                  3.57371400   -0.44107200    0.32177200
 C                  3.06434800   -1.82046100    0.28891700
 C                  3.82734200   -2.97547800    0.46096700
 H                  4.89518400   -2.88440200    0.62437900
 C                  3.21678200   -4.22635500    0.42818800
 H                  3.80949900   -5.12550200    0.56293400
 C                  1.83938300   -4.30854400    0.22700600
 H                  1.32255600   -5.26084000    0.20040800
 C                  1.11710100   -3.13313500    0.05921700
 H                  0.04564200   -3.13864700   -0.09794100
 N                 -2.30396600   -0.23127800    0.15187800
 C                 -1.69071900   -1.62323500   -1.46472400
 H                 -0.99015500   -2.13476800   -2.11194500
 C                 -3.07619100   -1.68858700   -1.40704400
 H                 -3.74639800   -2.28068200   -2.01189900
 C                 -4.75479500   -0.45008000    0.12459400
 C                 -4.93604300    0.47862300    1.16718200
 H                 -4.07097100    0.95079800    1.61873400
 C                 -6.22481300    0.77039100    1.59753000
 H                 -6.38518200    1.48385000    2.40108400
 C                 -7.30680000    0.13415900    0.98314700
 H                 -8.32990000    0.33098900    1.28655500
 C                 -7.03318200   -0.77126500   -0.04162900
 H                 -7.84879600   -1.28788700   -0.54558300
 Pt                 0.74466300   -0.09695300   -0.13776700
 H                  5.70841300   -0.69932000    0.64057400
 H                  4.38404100    3.38574700    0.34306200
47
 7-T1 (CH2Cl2)
 N                 -1.21082500   -0.84278800   -0.41423700
 C                 -3.38129400   -0.89223000   -0.32325300
 N                 -5.75438900   -1.19569100   -0.47458100
 N                  0.34681800    1.94803600   -0.19841400
 N                  1.75068900   -1.88245000    0.09862400
 C                  2.51753100    0.58618000    0.11282600
 C                  2.72405200    1.97718100    0.09824100
 C                  1.47360900    2.73524100   -0.08316500
 C                 -0.85571100    2.52187400   -0.36722800
 H                 -1.69594500    1.83893500   -0.42279300
 C                 -1.01044500    3.90443700   -0.43777000
 H                 -2.00135300    4.32189900   -0.57509700
 C                  0.11610000    4.71428200   -0.32757200
 H                  0.02836200    5.79478600   -0.37927800
 C                  1.36637600    4.12165700   -0.14659200
 H                  2.25980300    4.72838500   -0.05506500
 C                  4.01842700    2.47103800    0.23071300
 C                  5.09581800    1.53055800    0.37714000
 H                  6.10216500    1.92662800    0.48135200
 C                  4.91965700    0.16230600    0.38803500
 C                  3.60201500   -0.37716700    0.25069200
 C                  3.17096700   -1.71705200    0.24315000
 C                  3.98979200   -2.87316700    0.37128200
 H                  5.06150300   -2.73340600    0.46968100
 C                  3.44056400   -4.13141900    0.37626700
 H                  4.06843100   -5.01036800    0.47535400
 C                  2.02658300   -4.26421900    0.26187700
 H                  1.54674000   -5.23569900    0.28514300
 C                  1.24316800   -3.12795200    0.12754300
 H                  0.16558100   -3.20074500    0.04361000
 N                 -2.29097300   -0.27325500    0.17376800
 C                 -1.62233400   -1.81354000   -1.28508800
 H                 -0.90108000   -2.37481200   -1.86356600
 C                 -3.00320600   -1.88331300   -1.26149800
 H                 -3.65304100   -2.53439100   -1.82618200
 C                 -4.73487000   -0.52305000    0.10240100
 C                 -4.95325900    0.48557900    1.05953600
 H                 -4.10555400    0.99748500    1.50061500
 C                 -6.25744800    0.80190500    1.42142700
 H                 -6.44878300    1.57689200    2.15819300
 C                 -7.31378600    0.10896100    0.82504100
 H                 -8.34748100    0.32217800    1.07688100
 C                 -7.00260700   -0.87661100   -0.11250000
 H                 -7.79867700   -1.43886300   -0.59804400
 Pt                 0.74867600   -0.10443500   -0.09226000
 H                  5.77831000   -0.49225400    0.49966400
 H                  4.23685300    3.53347800    0.22063000
53
 8-S0 (CH2Cl2)
 N                 -1.58410200   -0.68697400   -0.57039100
 C                 -3.74876200   -0.64200400   -0.37032600
 N                 -6.14230300   -0.80807300   -0.42060000
 N                  0.27741500    1.86881800   -0.27491500
 N                  1.24400300   -2.05396800    0.02102300
 C                  2.31120900    0.30577000    0.09641000
 C                  2.64861000    1.67396900    0.09350000
 C                  1.47329800    2.54866300   -0.11403400
 C                 -0.87385600    2.53765900   -0.46421700
 H                 -1.76248100    1.92376500   -0.55225700
 C                 -0.92616800    3.92484500   -0.51558400
 H                 -1.87759700    4.42074900   -0.66943900
 C                  0.26042900    4.63537300   -0.36213800
 H                  0.26459900    5.72036800   -0.39522900
 C                  1.45452200    3.94690500   -0.15956600
 H                  2.36931600    4.50316400   -0.03463800
 C                  4.00824700    2.02400600    0.27285000
 C                  4.53695400    3.43641600    0.29386400
 H                  4.33127000    3.95954600   -0.64702000
 H                  5.61927800    3.43948900    0.44438000
 H                  4.08848000    4.02436500    1.10273100
 C                  4.92676900    0.97614000    0.43940600
 H                  5.97103500    1.24369400    0.57549100
 C                  4.60508800   -0.38951700    0.44227800
 C                  5.72712000   -1.37851300    0.63597400
 H                  5.58309800   -1.97950600    1.54110900
 H                  6.68408900   -0.85989600    0.73267300
 H                  5.80801800   -2.07075700   -0.20959100
 C                  3.24449700   -0.73683000    0.26333600
 C                  2.61361300   -2.07426600    0.22872600
 C                  3.24280200   -3.31336100    0.39356400
 H                  4.30748000   -3.36088500    0.55497300
 C                  2.50694300   -4.49545500    0.35879000
 H                  3.01187700   -5.44719600    0.49057300
 C                  1.13021800   -4.44359600    0.16121900
 H                  0.51851000   -5.33784400    0.13342800
 C                  0.53773300   -3.19837700   -0.00183700
 H                 -0.52827600   -3.09068700   -0.15875700
 N                 -2.59840100   -0.17098600    0.16282300
 C                 -2.08830900   -1.47312900   -1.56087700
 H                 -1.42667700   -1.97240400   -2.25688000
 C                 -3.47387000   -1.47895000   -1.47231300
 H                 -4.18507700   -1.99548400   -2.09913600
 C                 -5.05741900   -0.27275700    0.18082000
 C                 -5.17247400    0.60114100    1.27877200
 H                 -4.27673300    1.00948200    1.73285000
 C                 -6.43643700    0.92247200    1.75873400
 H                 -6.54584100    1.59499100    2.60502500
 C                 -7.55988300    0.36948900    1.13817700
 H                 -8.56575100    0.59221000    1.47901400
 C                 -7.35113400   -0.48592400    0.05674900
 H                 -8.20065200   -0.93723300   -0.45390800
 Pt                 0.45124800   -0.17362400   -0.18941800
53
 8-T1 (CH2Cl2)
 N                 -1.56033400   -0.77981700   -0.48317300
 C                 -3.72825200   -0.72857600   -0.33385100
 N                 -6.11788800   -0.91531500   -0.42260000
 N                  0.19873700    1.86072700   -0.25391300
 N                  1.28257400   -2.03230700    0.04758500
 C                  2.27762200    0.35943900    0.07784600
 C                  2.57714300    1.73883900    0.06671200
 C                  1.37189200    2.58003000   -0.12373300
 C                 -0.97420800    2.49119200   -0.43075200
 H                 -1.84533800    1.84947900   -0.49363300
 C                 -1.06831000    3.87735700   -0.49772000
 H                 -2.03716500    4.34161200   -0.64156700
 C                  0.09625600    4.62569200   -0.37271800
 H                  0.06724300    5.70970800   -0.41829700
 C                  1.31539100    3.97371900   -0.18279400
 H                  2.21604200    4.55715900   -0.08064300
 C                  3.91490300    2.13455800    0.21595000
 C                  4.42276400    3.55052500    0.22329300
 H                  4.19802500    4.07048400   -0.71618900
 H                  5.50692300    3.57093700    0.35824100
 H                  3.97921100    4.13923500    1.03546700
 C                  4.88768500    1.08048600    0.37188900
 H                  5.92029300    1.39937100    0.49017900
 C                  4.64485500   -0.27726900    0.38338700
 C                  5.80403900   -1.22284400    0.55733000
 H                  5.68566200   -1.84531500    1.45185600
 H                  6.74059400   -0.66865900    0.65814500
 H                  5.90658800   -1.89772200   -0.30036400
 C                  3.27395400   -0.70770300    0.22714400
 C                  2.71739200   -2.00771800    0.20674400
 C                  3.38891200   -3.26110900    0.32912200
 H                  4.46308200   -3.27074300    0.43212100
 C                  2.70311000   -4.45024000    0.32371400
 H                  3.23458600   -5.39078400    0.41978600
 C                  1.28472100   -4.43044800    0.20265300
 H                  0.69977000   -5.34272300    0.21733500
 C                  0.63821100   -3.21346900    0.06816100
 H                 -0.43956400   -3.16180600   -0.02751800
 N                 -2.59346800   -0.20824000    0.18107900
 C                 -2.04196000   -1.65093200   -1.41655900
 H                 -1.36463800   -2.20112900   -2.05615200
 C                 -3.42604800   -1.65483500   -1.35809100
 H                 -4.12221800   -2.22443600   -1.95483200
 C                 -5.05012100   -0.32586900    0.15825700
 C                 -5.19294200    0.63178300    1.18008100
 H                 -4.30973900    1.08067000    1.62008800
 C                 -6.46907200    0.98193600    1.60498400
 H                 -6.60110400    1.71855200    2.39253200
 C                 -7.57497300    0.37374400    1.00548400
 H                 -8.58930800    0.61620500    1.30513800
 C                 -7.33843500   -0.56424200    0.00040200
 H                 -8.17416800   -1.06012700   -0.49099300
 Pt                 0.45731700   -0.19089200   -0.14878400
50
 9-S0 (CH2Cl2)
 Pt                -0.76010700   -0.03443700    0.10277600
 N                  2.27808800   -0.10221200   -0.25087600
 N                  1.26736500   -0.50218600    0.55974700
 N                  5.82069800   -0.67943300    0.39657300
 N                 -0.65020000    2.02211000    0.23725700
 N                 -1.52845000   -1.92863000   -0.19531800
 C                  1.76523700   -1.14476100    1.65555700
 C                  3.15140200   -1.17183500    1.54730400
 H                  3.86122800   -1.59887000    2.24026800
 C                  3.42748600   -0.50553300    0.33399800
 C                  0.86986300   -1.66953100    2.73538300
 C                  4.73434200   -0.23649600   -0.27439700
 C                  4.84893100    0.45304600   -1.49731400
 H                  3.95271300    0.79092000   -2.00513900
 C                  6.11127100    0.68529900   -2.02910400
 H                  6.21933600    1.21534700   -2.97140400
 C                  7.23574400    0.22797600   -1.33605600
 H                  8.24066600    0.38642800   -1.71368700
 C                  7.02828300   -0.44574500   -0.13302600
 H                  7.87829600   -0.81824900    0.43715400
 C                 -2.60882500    0.41373100   -0.25282500
 C                 -2.98849900    1.76351300   -0.23595700
 C                 -4.33357900    2.08389100   -0.46847200
 C                 -5.25218700    1.05165100   -0.70669200
 H                 -6.29273600    1.30287000   -0.88752300
 C                 -4.86529200   -0.29572000   -0.71672000
 C                 -3.52206800   -0.62459700   -0.48378900
 C                 -1.85795500    2.66563000    0.04050000
 C                 -1.91948000    4.05700600    0.11015500
 H                 -2.87126600    4.55290800   -0.04358000
 C                 -0.76629200    4.79297400    0.37209500
 H                 -0.81323800    5.87592300    0.42719800
 C                  0.44420300    4.12598500    0.55758800
 H                  1.36509600    4.66169700    0.75725000
 C                  0.46205000    2.73792800    0.48187800
 H                  1.37320700    2.16345800    0.60143400
 C                 -2.88709500   -1.95250500   -0.45178200
 C                 -3.52971100   -3.17230600   -0.66464300
 H                 -4.59688400   -3.18219700   -0.85594200
 C                 -2.80138800   -4.35884900   -0.63521800
 H                 -3.30080900   -5.30784300   -0.80255100
 C                 -1.42821700   -4.31314100   -0.39564400
 H                 -0.82320600   -5.21210300   -0.37251800
 C                 -0.82882100   -3.07777100   -0.18067000
 H                  0.23258100   -2.97972700    0.01321800
 H                  0.21628000   -0.88173400    3.12781900
 H                  1.46253000   -2.06494900    3.56496300
 H                  0.21896700   -2.47412200    2.37406800
 H                 -5.60823900   -1.06550600   -0.90526900
 H                 -4.67508200    3.11528500   -0.46684900
50
 9-T1 (CH2Cl2)
 Pt                -0.75666100   -0.03145300    0.04902600
 N                  2.27630400   -0.11457900   -0.24227000
 N                  1.24073400   -0.57874200    0.49842600
 N                  5.78706900   -0.83323900    0.41580900
 N                 -0.54159400    1.99021600    0.20241900
 N                 -1.59839400   -1.91657000   -0.25368800
 C                  1.70586700   -1.33072600    1.54755100
 C                  3.08925700   -1.36597800    1.46727200
 H                  3.77876600   -1.85919700    2.13602800
 C                  3.40382900   -0.58939800    0.32676000
 C                  0.78569500   -1.93248400    2.56328200
 C                  4.72844000   -0.28444200   -0.22020400
 C                  4.88478900    0.54286600   -1.34889100
 H                  4.00862100    0.96384800   -1.82873800
 C                  6.16440400    0.80283800   -1.82443900
 H                  6.30693800    1.43823600   -2.69398300
 C                  7.26035700    0.23631400   -1.16838700
 H                  8.27711400    0.41162500   -1.50446200
 C                  7.01097900   -0.56984900   -0.05719000
 H                  7.83912000   -1.02871500    0.48081900
 C                 -2.58390800    0.46682600   -0.20988300
 C                 -2.90451100    1.88503700   -0.14943200
 C                 -4.28640700    2.23372900   -0.30976400
 C                 -5.21952100    1.23348000   -0.48070800
 H                 -6.26413900    1.50926700   -0.59545500
 C                 -4.88935900   -0.16511300   -0.51912000
 C                 -3.55184200   -0.53459600   -0.37781700
 C                 -1.78604800    2.70350400    0.08421700
 C                 -1.77449900    4.12426500    0.19271100
 H                 -2.72004000    4.65112000    0.11508500
 C                 -0.59983100    4.80639600    0.38359500
 H                 -0.59433700    5.88811200    0.46523000
 C                  0.61978600    4.07214000    0.47068200
 H                  1.56971400    4.57291000    0.61744100
 C                  0.59387800    2.68749500    0.37368300
 H                  1.50208400    2.09651600    0.42367900
 C                 -2.96803800   -1.88799000   -0.41703100
 C                 -3.66925800   -3.07377500   -0.62133300
 H                 -4.74574800   -3.03987800   -0.74471800
 C                 -2.98210600   -4.28707700   -0.67526200
 H                 -3.52525700   -5.21293500   -0.83527300
 C                 -1.59688200   -4.29423600   -0.53256100
 H                 -1.02301200   -5.21244600   -0.57943700
 C                 -0.93943600   -3.08477300   -0.32468200
 H                  0.13614700   -3.02866400   -0.20860600
 H                  0.06283500   -1.19385100    2.92699500
 H                  1.35659300   -2.30363400    3.41869900
 H                  0.21100000   -2.77247700    2.15667700
 H                 -5.67803100   -0.89513300   -0.66540600
 H                 -4.60147800    3.27229700   -0.29174200
56
 10-S0 (CH2Cl2)
 Pt                -0.47454600   -0.09173800    0.15621400
 N                  2.56114800   -0.05144600   -0.27063300
 N                  1.58462600   -0.44603100    0.58312600
 N                  6.13664500   -0.46353700    0.32143100
 N                 -0.46078800    1.95114100    0.27055400
 N                 -1.10462800   -2.02195700   -0.10311500
 C                  2.13051800   -1.01235800    1.69792700
 C                  3.51406000   -0.99315000    1.55872800
 H                  4.25437900   -1.35759500    2.25570500
 C                  3.73782400   -0.38029900    0.30697100
 C                  1.27810900   -1.52185100    2.81887100
 C                  5.02000100   -0.09604100   -0.34546900
 C                  5.08209400    0.53168500   -1.60492000
 H                  4.16317500    0.81066800   -2.10794600
 C                  6.32297600    0.78000200   -2.17837200
 H                  6.39054000    1.26290700   -3.14933200
 C                  7.47862300    0.40034200   -1.48973100
 H                  8.46841300    0.57403400   -1.89927900
 C                  7.32278300   -0.21533500   -0.24840900
 H                  8.19835400   -0.52623300    0.32003300
 C                 -2.35696100    0.24387700   -0.17513400
 C                 -2.80039000    1.58127300   -0.16119600
 C                 -4.17786000    1.82579800   -0.37535500
 C                 -4.81323300    3.19333800   -0.39863200
 H                 -5.88605800    3.11611600   -0.59127600
 H                 -4.37991100    3.82650600   -1.18121100
 H                 -4.68450300    3.71490700    0.55677100
 C                 -5.00649400    0.71087300   -0.57709900
 H                 -6.06494000    0.89752800   -0.73755900
 C                 -4.57822200   -0.62569300   -0.58633100
 C                 -5.61292400   -1.69944600   -0.81163300
 H                 -6.60793800   -1.25963100   -0.91443400
 H                 -5.64762800   -2.40912400    0.02265400
 H                 -5.40835800   -2.27198100   -1.72365700
 C                 -3.19875700   -0.86705700   -0.38108200
 C                 -1.70100800    2.54091000    0.09038000
 C                 -1.78789000    3.93569600    0.15851800
 H                 -2.73925900    4.42536400    0.02667400
 C                 -0.65201700    4.70750300    0.39458500
 H                 -0.73814400    5.78837900    0.44428900
 C                  0.58237900    4.08610400    0.56025400
 H                  1.49070800    4.64964200    0.73934100
 C                  0.63423200    2.69984600    0.49059500
 H                  1.56289900    2.15194600    0.59621100
 C                 -2.46140200   -2.15034100   -0.35063900
 C                 -2.97990200   -3.43402500   -0.55551100
 H                 -4.03185700   -3.56694300   -0.75069400
 C                 -2.14802100   -4.55094100   -0.51834500
 H                 -2.56743100   -5.53890700   -0.68021700
 C                 -0.78615600   -4.38930800   -0.27929300
 H                 -0.10359200   -5.23060600   -0.24782900
 C                 -0.30446000   -3.10252700   -0.07839800
 H                  0.74357600   -2.90511200    0.11197700
 H                  0.59505500   -0.74605900    3.18400500
 H                  1.90136700   -1.84883300    3.65583600
 H                  0.65927800   -2.37186300    2.50799800
56
 10-T1 (CH2CL2)
 Pt                -0.47340100   -0.09491100    0.12337700
 N                  2.56173600   -0.03808600   -0.25665100
 N                  1.57307200   -0.48435100    0.55650200
 N                  6.12387300   -0.53937400    0.33246500
 N                 -0.40696300    1.91793800    0.25619800
 N                 -1.12347300   -2.03430700   -0.15195000
 C                  2.10413800   -1.12786100    1.64053900
 C                  3.48698700   -1.10874300    1.51605400
 H                  4.21846000   -1.52004600    2.19578800
 C                  3.72844800   -0.41454400    0.30904900
 C                  1.24074400   -1.69539500    2.72401800
 C                  5.01942100   -0.09849600   -0.30938900
 C                  5.09997700    0.63094500   -1.51131500
 H                  4.18915800    0.96676200   -1.99393500
 C                  6.34923100    0.90502000   -2.05437400
 H                  6.43230000    1.46603100   -2.98103700
 C                  7.49262400    0.44978500   -1.39205200
 H                  8.48824400    0.64027400   -1.77934000
 C                  7.31802400   -0.26414400   -0.20666200
 H                  8.18422500   -0.63535300    0.33928400
 C                 -2.33723700    0.24679600   -0.16328000
 C                 -2.76039000    1.64997300   -0.12375300
 C                 -4.17503600    1.89076200   -0.32284600
 C                 -4.79164400    3.26420800   -0.34227200
 H                 -5.86498000    3.20134100   -0.53834300
 H                 -4.34536700    3.89495000   -1.11989100
 H                 -4.65792000    3.78012500    0.61597700
 C                 -4.98579200    0.78983100   -0.49927600
 H                 -6.04770800    0.97396200   -0.64335800
 C                 -4.57635000   -0.59296900   -0.51775500
 C                 -5.64402800   -1.63010200   -0.73061500
 H                 -6.62743600   -1.16087600   -0.81237300
 H                 -5.68802100   -2.34716500    0.09804100
 H                 -5.47651000   -2.20456400   -1.65029000
 C                 -3.20450300   -0.84780600   -0.34418000
 C                 -1.69956200    2.55122100    0.11715000
 C                 -1.74676400    3.97603000    0.22362900
 H                 -2.70010500    4.47550700    0.14139800
 C                 -0.61201500    4.71984100    0.42422400
 H                 -0.67128000    5.80006400    0.50234900
 C                  0.64575900    4.05724200    0.52609900
 H                  1.56674800    4.60790100    0.67850500
 C                  0.68923100    2.67516600    0.43526700
 H                  1.62571800    2.13225300    0.49713800
 C                 -2.48737900   -2.14597100   -0.34799100
 C                 -3.03391500   -3.41651000   -0.54194600
 H                 -4.09534100   -3.53283000   -0.69193100
 C                 -2.21445400   -4.54596800   -0.55182000
 H                 -2.65288900   -5.52697400   -0.70464800
 C                 -0.84282000   -4.40200600   -0.37287200
 H                 -0.16927100   -5.25108900   -0.38215300
 C                 -0.33599900   -3.12246500   -0.17637900
 H                  0.72180500   -2.94085500   -0.02931500
 H                  0.53514500   -0.94643900    3.10112700
 H                  1.85564600   -2.03820800    3.56066400
 H                  0.64675200   -2.54747600    2.37348700
54
 16-S0 (CH2l2)                
 F                  0.01205100   -2.48012800    2.25064900
 F                 -0.15983200   -0.56480900    3.25449300
 F                 -1.61669200   -2.13693200    3.66221300
 F                 -5.35920900    1.03596900    0.05893200
 F                 -5.05505900   -0.48759400   -1.45816900
 F                 -5.78167000   -1.04410800    0.52413300
 N                 -1.26018400   -0.48035700    0.46391600
 N                 -1.06250200    0.16515500   -2.34630300
 N                  1.47646400   -1.85064500   -0.63024000
 N                  0.85991800    1.90886200    0.79362000
 C                  2.70890000    0.35029600   -0.09961300
 C                  3.55094700   -0.65204400   -0.60360200
 C                  2.82922500   -1.89895000   -0.90448600
 C                  3.38784700   -3.06310700   -1.43200400
 H                  4.45066800   -3.09188500   -1.64384000
 C                  2.58055500   -4.16957600   -1.68373700
 H                  3.01320300   -5.07622200   -2.09456300
 C                  1.21519400   -4.09837100   -1.40726800
 H                  0.55200000   -4.93530200   -1.59302000
 C                  0.70064600   -2.91927800   -0.88150200
 H                 -0.35091300   -2.80163600   -0.65043200
 C                  4.91357700   -0.36317600   -0.76220400
 C                  5.38986300    0.90952400   -0.41722800
 H                  6.44562600    1.12950600   -0.54169700
 C                  4.54073100    1.90582200    0.08396200
 C                  3.17649100    1.62622500    0.24785700
 C                  2.10734400    2.50253700    0.75237000
 C                  2.25838000    3.82554100    1.16830700
 H                  3.24077500    4.28293500    1.13448000
 C                  1.15426600    4.54424000    1.61934800
 H                  1.27036100    5.57372300    1.94285100
 C                 -0.09739000    3.92928300    1.64926300
 H                 -0.98201300    4.45388300    1.99143900
 C                 -0.20311500    2.60920500    1.22831200
 H                 -1.14828800    2.07976500    1.22708300
 C                 -1.77894600   -1.06530900    1.58914800
 C                 -0.90121900   -1.55699800    2.67296200
 C                 -3.16723000   -1.07104500    1.55784100
 H                 -3.83681200   -1.48243300    2.29879800
 C                 -3.51757900   -0.44857200    0.34228400
 C                 -4.90293700   -0.24450600   -0.12895800
 C                 -2.31667200   -0.09439000   -0.30902800
 C                 -2.10312400    0.58820100   -1.59757900
 C                 -2.92388400    1.65240000   -2.00704800
 H                 -3.74535300    1.97719200   -1.38056400
 C                 -2.65335600    2.29112000   -3.21394300
 H                 -3.27413500    3.11861500   -3.54473600
 C                 -1.56771700    1.86348500   -3.97924800
 H                 -1.31587200    2.33713900   -4.92240100
 C                 -0.80679000    0.79825800   -3.49718800
 H                  0.04594800    0.42908400   -4.06340100
 Pt                 0.83569600   -0.04325300    0.12985900
 H                  4.94934700    2.87951400    0.33910900
 H                  5.60495900   -1.10768400   -1.14741000
54
 16-T1 (CH2Cl2)
 F                 -0.61013700   -0.91719200    3.27723400
 F                 -0.62343900    1.24850800    3.20553100
 F                 -2.30519500    0.18471500    4.10859800
 F                 -4.99225700    1.03516400   -1.53303200
 F                 -4.94059500   -1.13231800   -1.46764600
 F                 -5.91571600   -0.02095800    0.13450700
 N                 -1.38471300    0.06698200    0.63528500
 N                 -0.29066700   -0.06663600   -1.77041400
 N                  1.03467900   -2.05599600    0.28090900
 N                  1.10150900    2.03194600    0.10500600
 C                  2.65276400   -0.04645800   -0.11302500
 C                  3.26702500   -1.29477900   -0.17095000
 C                  2.34173000   -2.41784800    0.03121300
 C                  2.67862700   -3.77306800   -0.01500900
 H                  3.70498700   -4.05704300   -0.21535100
 C                  1.69891000   -4.74161900    0.19293900
 H                  1.96160200   -5.79427800    0.15885500
 C                  0.38363700   -4.35035300    0.44140800
 H                 -0.40628300   -5.07355300    0.60693400
 C                  0.09075900   -2.99072700    0.47375200
 H                 -0.91217000   -2.62225700    0.65480200
 C                  4.66160000   -1.35256300   -0.40253400
 C                  5.35424100   -0.13918000   -0.55993000
 H                  6.42615500   -0.17194800   -0.73837800
 C                  4.72955900    1.10840000   -0.49176500
 C                  3.32704600    1.19055200   -0.26046500
 C                  2.47449800    2.33600400   -0.13533400
 C                  2.84882500    3.69439000   -0.21140500
 H                  3.89602600    3.92820900   -0.38083700
 C                  1.91881500    4.70373600   -0.07672500
 H                  2.22375500    5.74351500   -0.13974300
 C                  0.54771600    4.36557300    0.14675700
 H                 -0.21568700    5.12852800    0.24809700
 C                  0.19884100    3.03874900    0.23153200
 H                 -0.82609500    2.72561700    0.40037500
 C                 -2.11971100    0.10624700    1.77310800
 C                 -1.43125600    0.15700900    3.08251700
 C                 -3.48179600    0.08483000    1.48097600
 H                 -4.30257800    0.10573700    2.18245400
 C                 -3.56955700    0.02928200    0.07667700
 C                 -4.83916200   -0.02086700   -0.68191300
 C                 -2.24612400    0.01926700   -0.42198000
 C                 -1.65063700   -0.03309100   -1.75119100
 C                 -2.35113500   -0.04855100   -2.96770300
 H                 -3.43116600   -0.01723100   -2.97478000
 C                 -1.64462100   -0.09811700   -4.16369300
 H                 -2.18412800   -0.10856500   -5.10541300
 C                 -0.24787500   -0.13063300   -4.14996600
 H                  0.33267200   -0.16718900   -5.06449200
 C                  0.39564000   -0.11113500   -2.91901000
 H                  1.47620700   -0.13137500   -2.82801200
 Pt                 0.73171400    0.02144900    0.24807800
 H                  5.32178300    2.01131700   -0.61379000
 H                  5.19145400   -2.29816300   -0.45273500
54
 16-T2 (CH2Cl2)
 F                 -0.01426500   -2.50757700   -2.21831300
 F                  0.16145100   -0.60872800   -3.25251700
 F                  1.61543600   -2.18983200   -3.63467100
 F                  5.35919200    1.04122500   -0.08595000
 F                  5.05980300   -0.46026800    1.45404200
 F                  5.78326000   -1.04502700   -0.52125700
 N                  1.26179000   -0.48469000   -0.46123000
 N                  1.07151700    0.19735900    2.34228900
 N                 -1.46911000   -1.86168400    0.65058000
 N                 -0.83417600    1.87681200   -0.79122000
 C                 -2.69989100    0.32607900    0.09868900
 C                 -3.53946900   -0.66236800    0.60246000
 C                 -2.82345500   -1.90677000    0.91908800
 C                 -3.38545000   -3.06428700    1.45641500
 H                 -4.44901000   -3.09094600    1.66442300
 C                 -2.57728100   -4.16828500    1.72327300
 H                 -3.01142700   -5.07066900    2.14186600
 C                 -1.21146400   -4.10003000    1.45229200
 H                 -0.54890500   -4.93475000    1.64959200
 C                 -0.69421200   -2.92464900    0.91579900
 H                  0.35842600   -2.80910500    0.68800800
 C                 -4.91263900   -0.37603200    0.75732600
 C                 -5.38791500    0.92925000    0.39167700
 H                 -6.44669100    1.13717400    0.51730300
 C                 -4.57122900    1.92142900   -0.10499600
 C                 -3.16147800    1.65470700   -0.27762100
 C                 -2.14515800    2.48976400   -0.75995100
 C                 -2.28142300    3.84506800   -1.20279000
 H                 -3.26834700    4.29496700   -1.18198700
 C                 -1.19096500    4.55148400   -1.64009500
 H                 -1.29276400    5.57792000   -1.97542200
 C                  0.08620000    3.91918500   -1.65083200
 H                  0.97235500    4.44381000   -1.98813100
 C                  0.20420200    2.59354100   -1.22104900
 H                  1.16294000    2.08682200   -1.21857700
 C                  1.77899100   -1.08569300   -1.57896700
 C                  0.90062100   -1.59296000   -2.65524500
 C                  3.16704800   -1.08948700   -1.54978400
 H                  3.83569900   -1.51109800   -2.28579100
 C                  3.51898800   -0.44909600   -0.34390200
 C                  4.90513400   -0.23676500    0.12178100
 C                  2.31940200   -0.08659200    0.30437100
 C                  2.10788600    0.61353900    1.58385400
 C                  2.92659900    1.68612500    1.97486100
 H                  3.74467300    2.00449000    1.34072200
 C                  2.65842600    2.34098700    3.17360100
 H                  3.27750700    3.17524000    3.49021900
 C                  1.57713000    1.92047900    3.94892500
 H                  1.32725600    2.40665000    4.88620400
 C                  0.81799100    0.84593500    3.48508200
 H                 -0.03123000    0.48197200    4.05982800
 Pt                -0.83651100   -0.04491000   -0.12780500
 H                 -4.98450500    2.89116200   -0.36286000
 H                 -5.61165600   -1.11069500    1.14286000
60
 17-S0 (CH2Cl2)
 F                  0.40338500   -2.15296900   -2.60323600
 F                  0.50635900   -0.10491800   -3.31115900
 F                  2.04597400   -1.53362800   -3.90078500
 F                  5.53014100    1.25066800    0.24867300
 F                  5.28102600   -0.50156600    1.50678200
 F                  6.08174400   -0.70791400   -0.51416800
 N                  1.53448800   -0.39522900   -0.50357400
 N                  1.25851500   -0.20987100    2.37420700
 N                 -1.13588100   -1.98775500    0.34176600
 N                 -0.66265900    1.90786900   -0.61895100
 C                 -2.48634900    0.19940700    0.05355600
 C                 -3.27978700   -0.90446900    0.42660600
 C                 -2.48917900   -2.14628500    0.58080900
 C                 -2.95623800   -3.41742100    0.93409200
 H                 -4.00627500   -3.57619300    1.12031800
 C                 -2.07436700   -4.48977700    1.04962500
 H                 -2.45299600   -5.46919400    1.32458500
 C                 -0.71587700   -4.29550600    0.81437500
 H                  0.00326800   -5.10204600    0.89824900
 C                 -0.28760900   -3.02284800    0.46114300
 H                  0.75370900   -2.79954900    0.26570100
 C                 -4.66745400   -0.69243200    0.60516100
 C                 -5.65076200   -1.75950000    1.01624400
 H                 -5.69179300   -2.57473200    0.28485200
 H                 -6.65731000   -1.34327800    1.10390700
 H                 -5.38736700   -2.19866600    1.98518000
 C                 -5.15564700    0.60508800    0.38596500
 H                 -6.22168500    0.76770700    0.51953800
 C                 -4.37708200    1.70971900    0.00813700
 C                 -5.07409000    3.03230700   -0.19040700
 H                 -6.14848000    2.93029900   -0.01875700
 H                 -4.93512100    3.41280200   -1.20864000
 H                 -4.69886300    3.79519500    0.50139800
 C                 -2.98758600    1.49939700   -0.15982600
 C                 -1.92936800    2.46096500   -0.53993000
 C                 -2.07625600    3.82557000   -0.81383700
 H                 -3.04939400    4.28628100   -0.75973600
 C                 -0.97300000    4.60389800   -1.15650000
 H                 -1.10517000    5.66065300   -1.36622600
 C                  0.28902200    4.01986500   -1.22542000
 H                  1.17320900    4.58971800   -1.48651500
 C                  0.39953000    2.66412200   -0.94742100
 H                  1.35136300    2.14840200   -0.97890600
 C                  2.10822300   -0.77479300   -1.68875800
 C                  1.28069300   -1.13855100   -2.85892200
 C                  3.49378900   -0.71489800   -1.61845300
 H                  4.20015200   -0.97503200   -2.39302500
 C                  3.78373300   -0.26859900   -0.31266500
 C                  5.14444700   -0.06613200    0.22589900
 C                  2.55208100   -0.07904800    0.34907900
 C                  2.27687400    0.38739400    1.71983200
 C                  3.02065500    1.42826300    2.30031100
 H                  3.82667700    1.89354100    1.74638500
 C                  2.69430700    1.86032100    3.58277400
 H                  3.25461900    2.66672200    4.04669600
 C                  1.63109300    1.25342300    4.25235100
 H                  1.33745600    1.56257000    5.25010600
 C                  0.94877500    0.22545100    3.60115600
 H                  0.11681600   -0.27879700    4.08859600
 Pt                -0.58868100   -0.08818100   -0.18003400
60
 17-T1 (CH2Cl2)
 F                 -0.98734900    1.11956900   -3.25460100
 F                 -0.95013500   -1.04705800   -3.23560000
 F                 -2.68663700    0.00040100   -4.05105600
 F                 -5.11371500   -1.09132100    1.66808700
 F                 -5.20038700    1.07556900    1.62222100
 F                 -6.15691700   -0.08048700    0.04229600
 N                 -1.64564700    0.03846100   -0.60937000
 N                 -0.47723800   -0.00215000    1.76844100
 N                  0.82348600    2.02084200   -0.21791100
 N                  0.77729600   -2.03688300   -0.26894100
 C                  2.42062400   -0.02536100    0.01818600
 C                  3.08076400    1.23072200    0.10564600
 C                  2.20176400    2.37115700   -0.04849100
 C                  2.52086600    3.74322400   -0.07269900
 H                  3.55406400    4.04253600    0.02969300
 C                  1.55275500    4.72090000   -0.22602400
 H                  1.83361500    5.76893400   -0.23965600
 C                  0.18544200    4.33179000   -0.36564300
 H                 -0.60750600    5.06379200   -0.47279500
 C                 -0.12026600    2.99582600   -0.36042900
 H                 -1.13965500    2.64040000   -0.46459500
 C                  4.49071500    1.17003100    0.32394000
 C                  5.36118600    2.39300300    0.45588000
 H                  5.35408700    2.99497000   -0.46103500
 H                  6.39819500    2.11386800    0.66143600
 H                  5.02088600    3.04421100    1.27016000
 C                  5.09277100   -0.08881400    0.42508700
 H                  6.16674500   -0.11007500    0.59528400
 C                  4.43627900   -1.32963100    0.32201900
 C                  5.26365700   -2.58610700    0.44700000
 H                  6.31486600   -2.33187300    0.60836400
 H                  5.21520100   -3.20719900   -0.45552900
 H                  4.94777400   -3.21029600    1.29173100
 C                  3.03347500   -1.28612600    0.10751400
 C                  2.08831900   -2.41490400   -0.04924600
 C                  2.37961400   -3.78243700    0.00116600
 H                  3.39122800   -4.11322100    0.17105000
 C                  1.37139600   -4.73114600   -0.16629800
 H                  1.61639000   -5.78771300   -0.12577700
 C                  0.05984500   -4.31577700   -0.38186900
 H                 -0.75262700   -5.02075600   -0.51433000
 C                 -0.19536400   -2.95170500   -0.42401000
 H                 -1.19234200   -2.55828100   -0.58254300
 C                 -2.41849700    0.02356500   -1.72273300
 C                 -1.77657400    0.02571900   -3.05634800
 C                 -3.77002400    0.00391000   -1.38542300
 H                 -4.61318000   -0.01208800   -2.05997000
 C                 -3.81129500    0.00771100    0.02208300
 C                 -5.05530800   -0.02151900    0.82265400
 C                 -2.47209300    0.02946100    0.47669600
 C                 -1.83602900    0.03944500    1.78856100
 C                 -2.49920600    0.09333500    3.02494900
 H                 -3.57812800    0.13565400    3.06353900
 C                 -1.75637700    0.10071000    4.19986200
 H                 -2.26659900    0.14443500    5.15685400
 C                 -0.36088300    0.05634700    4.14541200
 H                  0.24704100    0.06200800    5.04278100
 C                  0.24385700    0.00824400    2.89546400
 H                  1.32108700   -0.02252000    2.77124800
 Pt                 0.48732500    0.02002300   -0.29552500
60
 17-T2 (CH2Cl2)
 F                  0.32816200   -2.47478700   -2.28452900
 F                  0.42886400   -0.53818700   -3.25662600
 F                  1.94483100   -2.04770100   -3.68628600
 F                  5.58632500    1.17525200   -0.03237200
 F                  5.30937300   -0.36902200    1.46896600
 F                  6.05788100   -0.89020800   -0.51468000
 N                  1.52518200   -0.43671200   -0.47154500
 N                  1.27233800    0.21662200    2.31730400
 N                 -1.11670000   -1.95896300    0.55585500
 N                 -0.64488900    1.84397400   -0.70582800
 C                 -2.47280000    0.17778900    0.05834200
 C                 -3.26845100   -0.89839700    0.49227900
 C                 -2.46982800   -2.11376800    0.78278300
 C                 -2.93189700   -3.34332100    1.25743700
 H                 -3.98319800   -3.49286100    1.44494400
 C                 -2.03874200   -4.38840100    1.49707400
 H                 -2.41084800   -5.33915700    1.86524100
 C                 -0.68004100   -4.20049700    1.26644500
 H                  0.04678300   -4.98461500    1.44385600
 C                 -0.25830600   -2.96263300    0.79458600
 H                  0.78426800   -2.74606100    0.59802600
 C                 -4.65814600   -0.70136800    0.59791500
 C                 -5.66154600   -1.73428600    1.02935800
 H                 -5.64221600   -2.61762700    0.37921700
 H                 -6.67479600   -1.32631400    0.99931300
 H                 -5.47708700   -2.08034200    2.05417100
 C                 -5.15539900    0.60989400    0.25561400
 H                 -6.23028900    0.74851000    0.34247000
 C                 -4.41565600    1.69265200   -0.16617100
 C                 -5.12064400    2.98559300   -0.47894400
 H                 -6.19838700    2.88111400   -0.33025900
 H                 -4.95488100    3.29373600   -1.51785700
 H                 -4.77274400    3.80174000    0.16530900
 C                 -2.98172000    1.51201200   -0.28836000
 C                 -1.97432200    2.41211800   -0.69482600
 C                 -2.10499600    3.78319800   -1.08145700
 H                 -3.08506800    4.23558500   -1.08271700
 C                 -1.01645100    4.53314100   -1.44615700
 H                 -1.13818600    5.57165000   -1.73448800
 C                  0.27632500    3.93331200   -1.44348700
 H                  1.16183700    4.49064700   -1.72585600
 C                  0.39991600    2.60380400   -1.07023100
 H                  1.36539300    2.11111700   -1.05354800
 C                  2.06358700   -1.00273300   -1.59725900
 C                  1.20591400   -1.51043300   -2.69027800
 C                  3.45112300   -0.97347100   -1.55859000
 H                  4.13430900   -1.36367800   -2.29851300
 C                  3.78025400   -0.34795500   -0.33865000
 C                  5.15866300   -0.11643500    0.14131900
 C                  2.56840000   -0.02603400    0.30801800
 C                  2.32683900    0.64945000    1.59436700
 C                  3.13026200    1.71794200    2.02650700
 H                  3.96123100    2.05414600    1.41910400
 C                  2.82792400    2.34836000    3.23006000
 H                  3.43464700    3.17909300    3.57822200
 C                  1.72827100    1.90965000    3.96892400
 H                  1.45224200    2.37705100    4.90839600
 C                  0.98502000    0.84251000    3.46466000
 H                  0.12127000    0.46543100    4.00846300
 Pt                -0.59238500   -0.08925500   -0.12887100
56
 18-S0 (CH2Cl2)
 F                  0.02426400   -1.72142600   -2.82663600
 F                  0.30222100   -3.21380800   -1.27842700
 F                 -1.32820500   -3.42970400   -2.71031000
 F                 -5.31223100    0.46628300   -0.35916600
 F                 -4.94043400   -0.38354000    1.60441200
 F                 -5.60350800   -1.66325500   -0.03688300
 N                 -1.12958000   -0.80378800   -0.22175500
 N                 -1.07349200    0.75539500    2.23284900
 N                  0.21927400    1.70413500   -1.10374700
 N                  1.54304200   -1.63931300    0.89490900
 O                  1.88383800    3.05031700   -0.09899200
 O                  3.71422500   -1.46163200   -0.01283400
 C                 -1.58194400   -1.77513200   -1.07926600
 C                 -2.96639400   -1.87057700   -1.03575500
 H                 -3.59074200   -2.55696700   -1.58860800
 C                 -3.38290700   -0.90073000   -0.09979000
 C                 -2.22664200   -0.25980600    0.38287800
 C                 -0.65940400   -2.52730100   -1.95842600
 C                 -4.78570300   -0.62906000    0.27658200
 C                 -2.08456300    0.84889300    1.34401100
 C                 -2.92954600    1.96825000    1.29189500
 H                 -3.72854500    2.00972600    0.56163300
 C                 -2.70659500    3.02391000    2.17199000
 H                 -3.34236800    3.90387200    2.14310000
 C                 -1.64761300    2.93846000    3.07646100
 H                 -1.43163100    3.74061700    3.77436500
 C                 -0.86669000    1.78204300    3.06644900
 H                 -0.03778400    1.67092000    3.76231100
 C                 -0.86788900    1.66332100   -1.92684000
 H                 -1.24670900    0.67758300   -2.15253500
 C                 -1.46583900    2.79831500   -2.43424700
 H                 -2.33364700    2.70020900   -3.07554100
 C                 -0.93352300    4.04931500   -2.09944500
 H                 -1.38476100    4.96353100   -2.47076300
 C                  0.20007300    4.10293600   -1.30867800
 H                  0.68332400    5.03561600   -1.04424000
 C                  0.77002300    2.90970300   -0.84711600
 C                  2.93469900    2.12178900   -0.09456400
 C                  2.68772800    0.74830200   -0.07826600
 C                  3.82306700   -0.06241900   -0.01570800
 C                  5.12418200    0.43456800    0.01085900
 H                  5.96148000   -0.25390500    0.05442900
 C                  5.31282000    1.81780100   -0.00990300
 H                  6.31756400    2.22708600    0.01470400
 C                  4.21292500    2.67577000   -0.05778800
 H                  4.33162700    3.75402100   -0.07065200
 C                  2.79714000   -2.11029900    0.73859300
 C                  3.21393500   -3.31630100    1.31229700
 H                  4.22987500   -3.64586400    1.13193900
 C                  2.32937900   -4.02689500    2.10587000
 H                  2.63778800   -4.95987500    2.56623000
 C                  1.04787600   -3.50815300    2.32508700
 H                  0.32897400   -4.01374000    2.95894800
 C                  0.69413400   -2.32384000    1.71053800
 H                 -0.28229700   -1.87821100    1.83819800
 Pt                 0.85453000   -0.00163100   -0.13164000    
56
 18-T1 (CH2Cl2)
 F                 -0.62110600   -1.11745000   -3.31163800
 F                 -0.26588800   -2.83457300   -2.03532700
 F                 -2.07338900   -2.74824100   -3.26051100
 F                 -5.10833000    1.12175700    0.65421300
 F                 -4.83044700   -0.57301900    1.97929300
 F                 -5.82455600   -0.84794300    0.05884000
 N                 -1.30539400   -0.57875100   -0.49722600
 N                 -0.33019300    0.94420500    1.43118200
 N                  0.60017200    2.02667300   -1.54028100
 N                  1.32348800   -1.95026400    1.03056800
 O                  2.30101900    2.89580600   -0.17409400
 O                  3.49446000   -1.88323000    0.12727300
 C                 -1.98335500   -1.33941300   -1.39039600
 C                 -3.35000600   -1.32552700   -1.11724500
 H                 -4.13164000   -1.83766400   -1.65847200
 C                 -3.50268500   -0.50444400    0.01578100
 C                 -2.21119000   -0.05307800    0.37844500
 C                 -1.25132400   -2.00751600   -2.48842600
 C                 -4.79882100   -0.20866000    0.66387000
 C                 -1.68507900    0.80832800    1.43101700
 C                 -2.44770800    1.48273200    2.39733900
 H                 -3.52410900    1.39063700    2.40454300
 C                 -1.80806900    2.27691100    3.34174400
 H                 -2.39467500    2.80156900    4.08939000
 C                 -0.41620000    2.39681900    3.32318800
 H                  0.11465800    3.00633900    4.04550600
 C                  0.28671300    1.70861800    2.34239900
 H                  1.36737300    1.75999300    2.26366800
 C                 -0.57778000    2.23500100   -2.17326900
 H                 -0.95339700    1.38645900   -2.73583900
 C                 -1.27537100    3.42741700   -2.09208400
 H                 -2.21729500    3.54725400   -2.61545700
 C                 -0.73105600    4.46153100   -1.31372200
 H                 -1.24991500    5.41001500   -1.21591200
 C                  0.48157100    4.26655600   -0.67103700
 H                  0.95102000    5.03564800   -0.06860400
 C                  1.11796900    3.02377100   -0.82176800
 C                  3.15790900    1.78537000   -0.14977600
 C                  2.71190000    0.45162300   -0.09774100
 C                  3.72961600   -0.49599300    0.09806900
 C                  5.08477100   -0.17504500    0.19346200
 H                  5.81271600   -0.96862200    0.32613200
 C                  5.46908900    1.16215200    0.10988900
 H                  6.51789200    1.43257000    0.18070500
 C                  4.50241600    2.15218800   -0.05545200
 H                  4.77006100    3.20277700   -0.10295000
 C                  2.50932400   -2.52020600    0.80480000
 C                  2.79148900   -3.83597800    1.20289700
 H                  3.77083700   -4.25080800    0.99496500
 C                  1.80384700   -4.55351700    1.85984100
 H                  1.99647700   -5.57279700    2.17957700
 C                  0.56432200   -3.94951400    2.11463800
 H                 -0.23018200   -4.47748900    2.62955900
 C                  0.37036200   -2.64852000    1.68363200
 H                 -0.56987900   -2.12673900    1.83005300
 Pt                 0.75445200   -0.07778500   -0.24931300
56
 18-T2 (CH2Cl2)
 F                  0.09825700   -1.81822300   -2.71803200
 F                  0.29177600   -3.27249400   -1.11847200
 F                 -1.30011000   -3.48701600   -2.59710700
 F                 -5.26613100    0.63224100   -0.28881200
 F                 -5.16436200   -0.71233700    1.41347000
 F                 -5.63800400   -1.49320900   -0.56929700
 N                 -1.09926600   -0.88451500   -0.09587100
 N                 -0.80149000    0.85377400    2.02036500
 N                  0.13193700    1.68609600   -1.07393000
 N                  1.63778000   -1.59072200    0.91864200
 O                  1.81204700    3.08402200   -0.17300000
 O                  3.74922500   -1.38273700   -0.11274000
 C                 -1.55220000   -1.78470500   -1.01275700
 C                 -2.95935600   -1.79695800   -1.08827400
 H                 -3.55881900   -2.44456700   -1.71109900
 C                 -3.41661500   -0.86127700   -0.17751300
 C                 -2.23570700   -0.27276300    0.47775400
 C                 -0.62593200   -2.58592200   -1.84977300
 C                 -4.84561200   -0.61653700    0.09077500
 C                 -2.10182300    0.69379400    1.47229300
 C                 -3.16594000    1.59873800    1.88448800
 H                 -4.17391100    1.45306100    1.52544800
 C                 -2.87082100    2.68720200    2.65595800
 H                 -3.65314600    3.38394500    2.94142300
 C                 -1.52473800    2.90373600    3.08128800
 H                 -1.25463400    3.74467500    3.71004800
 C                 -0.56126900    1.92672400    2.74330100
 H                  0.45259000    2.01817600    3.13435300
 C                 -0.99397100    1.60967600   -1.83849000
 H                 -1.36683700    0.61426100   -2.02597500
 C                 -1.63787100    2.72183000   -2.34073400
 H                 -2.53598000    2.59315400   -2.93304000
 C                 -1.11214700    3.98900300   -2.06273100
 H                 -1.59742200    4.88656600   -2.43174800
 C                  0.05771100    4.07942800   -1.32993500
 H                  0.53610600    5.02581500   -1.10904500
 C                  0.66956400    2.90707700   -0.86932200
 C                  2.88392900    2.18084200   -0.21538100
 C                  2.66847500    0.80306300   -0.15844300
 C                  3.82403600    0.01833100   -0.14860200
 C                  5.11266400    0.54389300   -0.20962300
 H                  5.96639800   -0.12552000   -0.20356700
 C                  5.26890900    1.93018000   -0.26844300
 H                  6.26392000    2.36102200   -0.31256100
 C                  4.14883300    2.76310700   -0.26659100
 H                  4.24161100    3.84323300   -0.30756900
 C                  2.89073300   -2.03744100    0.69973800
 C                  3.36564200   -3.22396800    1.26956000
 H                  4.37655300   -3.53620400    1.03741900
 C                  2.54267900   -3.93792000    2.12405000
 H                  2.89688600   -4.85542000    2.58253100
 C                  1.26414400   -3.44234100    2.40610900
 H                  0.59330400   -3.95135900    3.08812500
 C                  0.85088300   -2.27746900    1.79157400
 H                 -0.12874600   -1.85240500    1.95803700
 Pt                 0.85270800    0.01310600   -0.09357300
         
